# Supplementary material for: Mechanism-based management of taxane-induced neuropathic pain in breast cancer survivors: a critical review
Source: Front Pain Res (Lausanne). 2026 Apr 13;7:1717395. doi: 10.3389/fpain.2026.1717395 (PMC13111207; doi:10.3389/fpain.2026.1717395)
Supplement: Supplementary file 1 [file Table1.xlsx]

## Sheet: Table 1A – Neuropathic Pain Out
Supplementary Table 1A. Summary of clinical and preclinical trials investigating interventions for taxane-induced neuropathic pain in breast cancer survivors and animal models: Neuropathic Pain Outcomes
	Author (Year)	Study Type	Comparison	Population (n)	Stage	Chemotherapy Regimen	Intervention	Neuopathic Pain Outcomes
Medications
	Holotiuk et al. (2022)	RCT	ALA2 + Ipidacrine vs. Control	Humans (N = 32 [Group I: 57.88 ± 2.44; Group II: 52.88 ± 3.22 years], 100% female, 100% breast cancer)	II-III	No previous chemotherapy; Six cycles of neoadjuvant chemotherapy with paclitaxel (175 mg/m2; 3h infusion), doxorubicin (60mg/m2) or epirubicin (90mg/m2), 1x in 3 weeks	Group 1: No received additional medication for prevention of neuropathy; Group 2: ALA2 capsules (600 mg), 1x/day at morning before meals + acetylcholinesterase inhibitor (ipidacrine hydrochloride), 20 mg 3x/day during chemotherapy (except 2 days before chemotherapy and 4 days after it)	Neuropathy severity was lower in the medication group after cycle 3 (1.12 vs. 1.75; 15.75% improvement; p < 0.05) and cycle 6 (1.62 vs. 2.62; 25.00% improvement; p < 0.001). Progressive reduction in pain sensitivity was observed, symmetrical and predominantly distal (cycle 3 and 6: 0.18 and 0.62 vs. 0.68 and 1.37; improvement of 12.5% and 18.75%; p < 0.05).
	Mahdi Aghili et al. (2024)	RCT	Duoloxetine vs. Control (placebo)	Humans (N = 47 [45.89 ± 11.36 years], 100% female, 100% breast cancer)	I-III	Adjuvant chemotherapy (paclitaxel, 175mg/m2) every two or three weeks, with four cycles of adriamycin + cyclophosphamide (AC cycles) and then four cycles of paclitaxel regimen.	Duloxetine group: Duloxetine, 30 mg/day in the first week, following the injection of paclitaxel, and 60 mg in two divided doses during the second week in each cycle of chemotherapy. First capsule of duloxetine 1h before the paclitaxel injection and continued until day 14. Control group: The same protocol but with a placebo.	Pain intensity was lower in the duloxetine group over time (F = 18.35; p < 0.001), with a significant difference compared to the control group (F = 5.20; p = 0.027). Neuropathy grade was also lower in the duloxetine group (F = 8.01; p = 0.007). Fewer new neuropathies were detected by NCV in the duloxetine group (8 vs. 16 cases; χ² = 4.78; p = 0.029), and duloxetine was the only independent predic…
	Sonoko Misawa et al. (2023)	Exploratory	Does not apply	Humans (N = 52 [65.5 ± 9.9 years], 42% female, 100% breast cancer)	II-R	Oxaliplatin or Taxane	Duration: 12 weeks; Mirogabalin (5 mg ) was administered orally 2x/day during the first week of the titration period and was titrated up to 10–15 mg twice daily in the following weeks based on age, symptoms, and renal function. For patients with moderate renal impairment, the maintenance dose was 5 to 7.5 mg administered 2x/day.	Mean NRS pain score decreased significantly over time: baseline = 5.5 ± 1.5; week 4 = 4.1 ± 2.0; week 12 = 4.0 ± 2.2; LOCF = 3.8 ± 2.2. Mean changes: week 4 = −1.5 (95%CI: −2.1 to −0.8; p < 0.001), week 12 = −1.5 (95%CI: −2.3 to −0.8; p < 0.001), LOCF = −1.7 (95%CI: −2.4 to −1.0; p < 0.001). Patients with baseline NRS ≥ 6 had greater reductions (week 4: −3.0 ± 2.9; p = 0.001; week 12: −2.9 ± 2.6;…
Neuromodulation
	Zhang et. al. (2020)	Experimental	Control vs. CIPN vs. Sham vs. VNS	Animals (N = 48, Sprague-Dawley rats, no cancer)	Does not apply	Experimental groups: 2 mg/kg Paclitaxel intraperitoneally on alternative days for a total of 4 days. Control group: saline	VNS delivered using a electronic stimulator (YLS-9A; Zhongshidichuang Technology, Beijing, China). Vagus nerve was stimulated for 20 min (parameters: 1 V, 2 ms, 5 Hz, and 30 sec ON/5 min OFF). Monitoring of HR and BP during the procedure (tail-cuff [BP2010A, Softron, Beijing, China).	Paclitaxel treatment, compared to saline, resulted in a significant increase in mechanical hypersensitivity (p < 0.001), a reduction in withdrawal latency in the Hargreaves test at baseline (p < 0.001), and increased evoked mechanical pain (p < 0.001).
	Sassmann et al. (2024)	RCT	HTEMS x TENS x Control	Humans (N = 42 [HTEMS: 63; TENS: 69; Control: 63 years], 42% female, 100% breast cancer)	I-IV	Completed chemotherapy with a taxanes or platinum salt 4 to 24 weeks befor	30 min/day, ≥ 5x/week, 8 weeks HTEMS: HiTOP 191 device (gbo Medizintechnik, Rimbach, Germany); lower limbs (calf and sole of the foot), and/or hands (frontal side of the forearm and on the back of the hand); frequence from 4,096 to 32,768 Hz over three octaves in 72 qurter-tone steps of 1 sec each step for each patient. TENS: rubber electrodes (DoloBravo, MTR GmbH, Berlin, Germany); lower limbs (…	The TENS intervention reduced sensory peripheral neuropathy severity from grade 3 to grade 1 (CTCAE v4; p = 0.004), while the HTEMS intervention reduced it from grade 2 to grade 1 (p = 0.012), both compared to control.
	Sivanesan et. al. (2019)	Experimental	No treatment vs. Paclitaxel only vs. Paclitaxel with electrode placement (Sham) vs. Paclitaxel with active SCS	Animals (N = 34, male rats, Envigo, Indianapolis, IN)	Does not apply	Paclitaxel intraperitoneally (1.5 mg/Kg) or vehicle (dimethyl sulfoxide, 70% ethanol, and 0.9% saline) on days 1, 3, 5 and 7. Cumulative Paclitaxel dose: 6 mg/Kg	6-8h/daily of SCS (50 Hz, 0.2 ms, 80% motor thresold of A fibers) at T13-L1 dorsal to rostral spinal cord level (sterile, quadripolar SCS electrode [Medtronic, Inc, Minneapolis, MN]) External Neurostimulator (Model 2100; A-M systems, Sequim, WA)	SCS significantly reduced paclitaxel-induced mechanical hypersensitivity on days 11 (p < 0.001), 13 (p < 0.001), 15 (p = 0.002), 20 (p = 0.003), and 25 (p = 0.01). SCS also partially prevented the decrease in PWT from days 13 to 25 (p = 0.004). Although it did not completely block paclitaxel-induced mechanical hypersensitivity (days 11, 15, 20, and 25; p < 0.05), animals receiving SCS did not sho…
	Legakis et. al. (2018)	Experimental	Male vs Female; Paclitaxel treated vs. Vehicle	Animals (N = 39, adult male and female Sprague-Dawley rats)	Does not apply	Paclitaxel (6.0 mg.ml) diluted in veichle (8.3% ethanol, 8.3% Cremophor EL, and 83.4% saline) to final concentrations of 0.335, 1.0, and 3.0 mg/ml. All rats were injected intraperitoneally on four alternate days (days 1, 4, 5 and 7) with veichle or a given dose of paclitaxel (0.67, 2.0, or 6.0 mg/kg) using an injection volume of 2 ml/kg. Cumulative doses of 2.68, 8.0, and 24.0 mg/kg	Electrodes implanted in the left medial forebrain bundle at the level of lateral hypothalamus (males: 2,8 mm posterior to bregma, 1.7 mm lateral to midsagittal suture, 8.8 mm below skull surface; females: 3.8 mm posterior to bregma, 1.6 mm lateral to midsagitattal suture, and 8.7 mm below skull surface). Electrodes were connected to the stimulator by bipolar cables routed trough a swivel cmmutado…	Paclitaxel induced mechanical hypersensitivity in male rats in a dose- and time-dependent manner (p < 0.001 on day 22 [0.67 mg/kg/day], days 8, 22, and 28 [2.0 mg/kg/day], days 8, 15, 22, and 29 [6.0 mg/kg/day]). In the follow-up study (2.0 mg/kg/day; n = 18), mechanical hypersensitivity significantly increased in male rats (p < 0.001). In females, paclitaxel also reduced mechanical sensitivity o…
Physical Activity and Exercise
	Kleckner et. al. (2018)	RCT	Aerobic + Resistance exercise vs. Control	Humans (N = 355 [56 ± 11 years], 93% female, 79% breast cancer)		6 weeks of standard care for chemotherapy (treatment cycles of either 2, 3, or 4 weeks);	Duration: 6 weeks Daily progressive walking (60-85% of HRR; increases of 5-20% each week);Resistance exercise (3-5 RPE) with progressively increase the total number of sets and repetitions (max 4 sets of 15 reps as well as band resistance each week)	Exercise did not show a statistically significant group difference in numbness and tingling when compared directly to control (between-group difference = –0.42; 95%CI –0.85 to 0.02; p = 0.061), though it mitigated symptom worsening over time.
	Hammond et. al. (2020)	RCT	Home-based Physical Therapy vs. Control (usual care)	Humans (N = 48 [61 years, range 37–78], 100% female, 100% breast cancer)	I-III	(1) Docetaxel 75 mg/m2 and Cyclophosphamide 600 mg/m2 given every 21 days × 4 cycles (TC); or (2) 5-fluorouracil 500 mg/m2, Epirubicin 100 mg/m2, Cyclophosphamide 500 mg/m2 given every 21 days × 3 cycles, followed by Docetaxel 100 mg/m2 given every 21 days × 3 cycles (FECD).	Duration: x̄ 8.25 (6.6-9.4) months (1) Nerve gliding exercises (3x, 5-10 min/day); (2) Education on how to manage the sumptoms of neuropathic pain, cold intolerance, and hyperalgesia; (3) Stretching and range of motion exercises for neck, upper limb and axilary webbing); (4) One follow-up phone call.	The treatment group had a lower proportion of pain (NPRS ≥ 1) compared to control (29.9% vs. 49%; p = 0.53), although not statistically significant. Pain reduction over time was significant in the treatment group (NPRS; OR = 0.85; 95% CI 0.76–0.94; p = 0.002). S-LANSS score ≥ 12 (neuropathic pain indicator): lower in the treatment group (16.1%) than in the control group (26%) [p = 0.242].
	Bland et. al. (2019)	RCT	Immediate exercise (IE) vs. Delayed exercise (DE) Group	Humans (N = 27 [50 ± 10.2 years], 100% female, 100% breast cancer)	I-III, and unknown	Paclitaxel or docetaxel chemotherapy in 2- or 3-weeks cycles	Duration: x̄ 10 weeks Supervised multimodal exercise (3d/week; week 1 after chemotherapy: 40 min at 50-55% HRR; after the first week of the chemotherapy until the week 8: 75% HRR, 25-35 min in non-chemotherapy weeks); Home-based aerobic exercise (2d/week; 12-14 RPE, 15-30 min) Resistance exercises (5 exercises, 50% 1-RM, 1 set, 1-10 reps; progression to 65% 1-RM, 2 sets, 2-10 reps); Balance exerc…	No significant difference in overall CIPN symptoms between IE and DE. At pre-cycle 4, lower incidence of moderate to severe numbness in toes in IE (9%) vs DE (50%) (p = 0.04). At chemotherapy completion, similar incidence of moderate to severe numbness between IE (42%) and DE (57%) (p = 1.0).
	Vollmers et. al. (2018)	RCT	Exercise x Control (usual care)	Humans (N = 36 [IG: 48.56 ± 11.94; CG: 52.39 ± 10.14 years], 100% female, 100% breast cancer)	I-III	Primary Paclitaxel treatment for 12 weeks	Regular physical training and sensorimotor exercises (2x/week, intensity dependent of the patient’s fitness level)	No significant differences were observed between groups regarding neuropathic symptoms (p > 0.05).
	Uysal & Toprak (2025)	RCT	Massage ball x stress ball x Control	Humans (N = 79 [51.76 years], 100% female, 100% breast cancer)	I-III	Adjuvant or neoadjuvant Taxane-based chemotherapy	Duration: 7x/week, 8 weeks; Sensory exercises and strengthening exercises for hand and foot; Hand exercises: To roll the massage ball or stress ball in both hands for 10 s during the strengthening exercises. Foot exercises: 8-10 stretching, sensorial (with the balls) and strengthening exercises (10-15 min total)	After 8 weeks, a significant reduction in neuropathy severity was observed (grade 2 CIPN: 57.7% in control, 19.2% in massage ball group, 1.1% in stress ball group; p < 0.001).
Manual Therapy
	Izgu et. al. (2019)	RCT	Classical massage vs. Control	Humans (N = 40 [massage: 44 ± 10.7; control: 47 ± 9.6 years], 100% female, 100% breast cancer)	II-III	Adjuvant Paclitaxel infusion (80 mg/m2 1x/week during 12 weeks; Patients had already received four cycle of Adriamycin and Cyclophosphamide regimen;	Duration: 12 weeks Classical massage sessions before Paclitaxel infusion on days of chemotherapy (30 min [feet = 20 min; hands = 10 min], ending 30 min before chemotherapy, 1x/week, during 12 weeks). Control group: Usual care	S-LANSS scores increased in both groups up to week 12 and declined by week 16 (time effect: p < 0.001). In the control group, neuropathic pain prevalence increased significantly from 0.0% (baseline) to 57.1% (week 12), then decreased to 38.1% at week 16 (p < 0.001). In the intervention group, pain prevalence remained stable (≈10.5%; p = 0.955). At week 12, neuropathic pain presence was significan…
Cryotherapy
	Brunner et. al. (2024)	Prospective randomized trial	Cryotherapy (C) vs. Compression + Cryotherapy (CC)	Humans (N = 194 [54 years, range: 26–85], 100% female, 77.3% breast cancer)	I-IV	≥ 3 cycles of Taxanes of Taxane-based chemotherapy (neoadjuvant, adjuvant or palliative therapy).	Cryotherapy or compression started 30 min before the taxane-based chemotherapy; Cryotherapy or compression during the entire chemotherapy treatment and for an additional 30 min after its completion. Cooling groups: Hiotherm cooling devices; Additional compression: Sempermed surgical grove.	The prevalence of CIPN grade ≥ 2 remained similar between groups throughout assessments, with 95% of participants starting at grade 0. In the C group: T1 = 96.8% grade 0; T2 = 30.1% grade 1, 13.7% grade 2; T3 = 30.1% grade 1, 19.2% grade 2; T4 = 29.3% grade 1, 14.7% grade 2. In the CC group: T1 = 94.7% grade 0; T2 = 32.8% grade 1, 17.2% grade 2; T3 = 25.4% grade 1, 29.8% grade 2; T4 = 29.3% grade…
	Kanbayashi et. al. (2020)	Self-controlled clinical trial and comparative trial	Froozen Glove (FG) vs. Surgical Glove (SG)	Humans (N = 38 [57.6 ± 11.0 years], 100% female, 100% breast cancer)	I-IV	Nab-Paclitaxel (260 mg/m2) as 30-min intravenous infusion every 3 weeks for four cycles	Frozen glove on one hand and two surgical gloves (one size smaller than the size that best fit heir hand) on ther another during chemotherapy. FG (ELASTO-GEL [South-west Technologies, North Kansas City, MO, USA] or Cool Mitten [Nippo Corporation, Osaka, Japan]) from 15 min before start- nab-Paclitaxel administration until 15 min after the end of infusion (60 min) without changing; SGs (Medline In…	The frequency of peripheral sensory neurotoxicity (CTCAE grade ≥ 2) was 18% in both the FG and SG groups (n = 7 each). The frequency of peripheral motor neuropathy (CTCAE grade ≥ 2) was also 18% in both groups. For PNQ (grade ≥ D), one case was reported in each group for both sensory and motor symptoms.
Acupuncture
	Bao et al. (2018)	Single arm phase IIA Risk-based trial	Does not apply	Humans (N = 28 [47 years, quartiles: 38–57], 100% female, 100% breast cancer)	I-III	12 weekly neoadjuvant/adjuvant Paclitaxel chemotherapy treatments at 80 mg/m2; Concomitant trastuzumab or carboplatin was allowed in this study.	Filiform 016 mm x 15 mm (or 30 mm) sterilised, disposable acupunture needles in the ear (Shen men; Pint zero), bilateral body points (LI4, TE5, LI11, ST40) and Ba Feng points; 0.20 mm x 30 mm (or 40 mm) sterilised, disposable acupunture needles were inserted at body points (0.5 inches into the skin and left for 30 min after acheving de qi, a sensation of achiness, soreness and heaviness. Womans w…	During the intervention phase (n = 27), 33% of patients remained at Grade II CIPN, 4% progressed to Grade III, while 41% downgraded to Grade I and 22% to Grade 0. Mean NPS scores increased from ~12 at baseline to ~40 pre- and post-acupuncture, remaining ~41 at follow-up. Weekly mean NPS scores progressively increased: week 0 = ~9, week 4 = ~12, week 8 = ~15, week 12 = ~17. Paclitaxel treatment wa…
	W. Iris Zhi et. al. (2023)	Three arm placebo-controlled study	Real acupuncture (RA) vs. Sham acupuncture (SA) vs. Usual care (UC)	Humans (N = 63 [60.2 years, range: 36.3–85.9], male and female, 100% breast cancer)	I-IV	Taxane-based chemotherapy only (n = 34; 54%); Taxane and Platinum combined chemotherapy (n = 13; 21%);	10 treatments (total of 8 weeks) of RA or SA or UC using randomly permuted blocks of random length stratified by most bothersome CIPN symptom nd severity of that symptom (tingling versus numbness versus pain) and severity of that symptom (moderate 4–6 versus severe 7–10 on the 0–10 CIPN symptom numeric rating scale [NRS]).	Baseline pain scores were similar across groups: RA = 4.3 (2.9), SA = 4.0 (2.8), UC = 4.6 (2.9). No statistically significant differences in NRS pain scores were observed between group.
1-RM, one-repetition maximum; AC, adriamycin + cyclophosphamide; ALA2, alpha lipoic acid; BP, blood pressure; C, cryotherapy; CC, compression + cryotherapy; CI, confidence interval; CIPN, chemotherapy-induced peripheral neuropathy; CTCAE, common terminology criteria for adverse events; DE, delayed exercise; FECD, 5-fluorouracil, epirubicin, cyclophosphamide, docetaxel; FG, frozen Glove; HR, heart…

## Sheet: Table 1B – Sensory Outcomes
Supplementary Table 1B. Summary of clinical and preclinical trials investigating interventions for taxane-induced neuropathic pain in breast cancer survivors and animal models: Sensory Outcomes
	Author (Year)	Sensory Outcomes
Medications
	Holotiuk et al. (2022)	Main symptoms included numbness, paresthesia, and neuropathic pain, with a gloving and stocking pattern after cycle 3. Sensory symptom severity was lower in the medication group (cycle 3: 1.12 vs. 1.75; p < 0.01; cycle 6: 1.62 vs. 2.62; p < 0.01). Progressive, symmetrical loss of vibration sensitivity was observed, predominantly distal (cycle 3: 0.87 vs. 1.62; p < 0.05; cycle 6: 1.5 vs. 2.62; p <…
	Mahdi Aghili et al. (2024)	Not directly reported here. Previous data indicated reduced motor severity and reflex impairment in the duloxetine group.
	Sonoko Misawa et al. (2023)	Tingling scores significantly decreased: −1.2 (95%CI: −1.9 to −0.4; p = 0.003). No significant change in sleep disturbance: −0.2 (95%CI: −0.8 to 0.4; p = 0.534).
Neuromodulation
	Zhang et. al. (2020)	VNS, compared to sham, caused a reduction in withdrawal latency at baseline (p < 0.001), with no significant difference at 7 days (p = 0.80). A decrease in withdrawal frequency was observed 1 day after surgery (p = 0.003), with no change on day 7 (p = 0.69).
	Sassmann et al. (2024)	The intervention group showed a significant increase in the EORTC-QLQ-CIPN20 sensory scale score compared to control (p < 0.001). The HTEMS group also demonstrated a significant increase in sensory scores (p = 0.039).
	Sivanesan et. al. (2019)	Compared to naïve animals, the SCS + paclitaxel group showed no significant differences in thermal withdrawal latency (PWL) on days 16, 21, and 26 (p > 0.99).
	Legakis et. al. (2018)	At baseline, females showed lower mechanical sensitivity compared to males (p = 0.001).
Physical Activity and Exercise
	Kleckner et. al. (2018)	Exercise significantly attenuated the worsening of hot/cold sensations in hands/feet compared to the control group (between-group difference = –0.46; 95%CI –0.91 to –0.01; p = 0.045).
	Hammond et. al. (2020)	Vibration sensation: no significant difference between groups post-treatment (p = 0.431 left; p = 0.918 right). More active participants had significantly lower vibration thresholds (greater sensitivity) on both sides (p = 0.001). Active participants also had significantly lower hot pain thresholds on both sides (left: p = 0.021; right: p = 0.039), indicating increased thermal sensitivity.
	Bland et. al. (2019)	Reduced vibration sense in IE at pre-cycle 4 (p = 0.01). No differences in vibration sense at chemotherapy completion (p = 0.71) or follow-up (p = 0.13). Both groups showed progressive increase in sensory symptoms over time (p < 0.01). Mean sensory symptoms increased pre-cycle 4 (6.8 ± 3.2; p < 0.01), post-cycle 4 (∆7.3 ± 3.3; p = 0.04), and at chemotherapy completion (∆4.3 ± 4.6; p = 0.01).
	Vollmers et. al. (2018)	The intervention group showed a significant reduction in sway area (cm²) in monopedal stance, both on the left and right leg at T1 (p < 0.001 for both) and at T2 (left leg: p = 0.003; right leg: p < 0.001).
	Uysal & Toprak (2025)	There was a significant reduction in sensory function (p = 0.036) and motor function (p = 0.002) in the exercise groups compared to control.
Manual Therapy
	Izgu et. al. (2019)	EORTC-QOL-CIPN20 sensory scores increased over time in both groups (p < 0.001), with significant time, group, and time x group effects (respectively: p < 0.001; p = 0.037; p = 0.001), indicating greater deterioration in the control group.
Cryotherapy
	Brunner et. al. (2024)	No significant differences were observed between groups in neurological sensory tests or QoL questionnaires (all p-values > 0.1).
	Kanbayashi et. al. (2020)	In the temporal comparison between groups (FG vs. SG), no differences were found in PNQ sensory scores (p = 0.32–1.0). Mean fingertip temperature significantly decreased after glove use: FG (−8.3 to −9.8 ºC, p = 0.0001); SG (−3.0 to −3.8 ºC, p = 0.0001). Before treatment, fingertip temperatures were similar (FG: 31.3 ºC vs. SG: 31.3 ºC; p > 0.05). After treatment, FG showed significantly lower te…
Acupuncture
	Bao et al. (2018)	FACT/GOG-Ntx mean scores decreased across weeks: week 0 = ~39, week 4 = ~37, week 8 = ~35, week 12 = ~33. No significant differences were found in vibration tests pre- vs. post-acupuncture (mean difference = 0.49; 95%CI = -1.61 to 2.60; p = 0.06).
	W. Iris Zhi et. al. (2023)	TDT hands and feet: No significant changes over time or between groups. Between-group differences were non-significant (all p > 0.05). VDT hands: No significant changes within or between groups (all p > 0.05). VDT feet: Significant differences at week 8 for RA-UC (−6.88; 95%CI = −12.59 to −1.17; p < 0.05) and SA-UC (−5.61; 95%CI = −11.13 to −0.10; p < 0.05). Other comparisons were not significant…
∆ (delta), variation; CI, confidence interval; EORTC-QLQ-CIPN20, the european organization for research and treatment of cancer quality of life questionnaire-chemotherapy-induced peripheral neuropathy 20-item scale; FACT/GOG-Ntx, functional assessment of cancer therapy/gynecologic oncology group – neurotoxicity; FG, frozen glove; HTEMS, high-tone external muscle stimulation; IE, immediate exercis…

## Sheet: Table 1C – Motor Outcomes
Supplementary Table 1C. Summary of clinical and preclinical trials investigating interventions for taxane-induced neuropathic pain in breast cancer survivors and animal models: Motor Outcomes
	Author (Year)	Motor Outcomes
Medications
	Holotiuk et al. (2022)	Common motor symptoms: difficulty climbing stairs or standing from chairs. Motor symptom severity was lower in the medication group (cycle 3: 0.56 vs. 0.68; cycle 6: 1.18 vs. 1.62; p > 0.05). Muscle contraction showed a trend toward improvement (cycle 3: 0.43 vs. 0.62; cycle 6: 1.0 vs. 1.31; p > 0.05). Deep tendon reflex reduction was less pronounced (cycle 3: 0.56 vs. 1.37; 20.25% improvement; p…
	Mahdi Aghili et al. (2024)	Not assessed.
	Sonoko Misawa et al. (2023)	Not assessed.
Neuromodulation
	Zhang et. al. (2020)	Not assessed.
	Sassmann et al. (2024)	An increase in the EORTC-QLQ-CIPN20 motor scale score was observed in the intervention group compared to control (p = 0.015).
	Sivanesan et. al. (2019)	Not assessed.
	Legakis et. al. (2018)	No significant differences in ICSS performance over time or between groups in either sex (p > 0.05). On the last day (day 29), most paclitaxel-treated animals showed no ICSS depression, though 6 of 24 rats (1 female; 5 males) showed reduced performance.
Physical Activity and Exercise
	Kleckner et. al. (2018)	Not assessed.
	Hammond et. al. (2020)	Grip strength was significantly higher in the treatment group (27.2 ± 5.53 kg) vs. control (21.8 ± 4.26 kg) [p < 0.0001]. DASH scores indicated better upper limb function in the treatment group (median 34) vs. control (median 42), but not statistically significant (p = 0.253).
	Bland et. al. (2019)	Progressive increase in motor symptoms in both groups (p < 0.01). Mean motor symptoms increased pre-cycle 4 (∆6.5 ± 1.6; p < 0.01), at chemotherapy completion (∆10.5 ± 1.9; p < 0.01), and compared to pre-cycle 4 (∆3.9 ± 1.6; p = 0.02).
	Vollmers et. al. (2018)	There was a significant improvement in bipedal stance from T0 to T1 (p = 0.039), and an increase in overall postural stability (p = 0.004; between T0 and T1: p < 0.001). A significant increase in upper limb strength (Nm) was also observed (p = 0.029), with no significant change in lower limb strength (p = 0.48).
	Uysal & Toprak (2025)	Motor functions were significantly reduced in the exercise group compared to control (p = 0.002).
Manual Therapy
	Izgu et. al. (2019)	Motor subscale scores of EORTC-QOL-CIPN20 increased in the control group over time, reflecting worsening, while remaining stable in the intervention group. Significant time, group, and "time vs. group" effects were observed (respectively: p = 0.002; p = 0.010; p = 0.004).
Cryotherapy
	Brunner et. al. (2024)	Not assessed.
	Kanbayashi et. al. (2020)	For PNQ motor scores, no differences were observed between FG and SG groups (p = 0.51–1.0). The frequency of motor symptoms at grade ≥ D was 1 participant in each group.
Acupuncture
	Bao et al. (2018)	No specific motor improvement was reported. Neuropathy progression or regression included both sensory and motor components, reflected in CIPN grading.
	W. Iris Zhi et. al. (2023)	Not assessed.
Abbreviations: ∆ (delta), variation; CIPN, chemotherapy-induced peripheral neuropathy; DASH, disabilities of the arm, shoulder and hand questionnaire; EORTC-QLQ-CIPN20, the european organization for research and treatment of cancer quality of life questionnaire-chemotherapy-induced peripheral neuropathy 20-item scale; FG, frozen glove; ICSS, intracranial self-stimulation; p, p-value; PNQ, periphe…

## Sheet: Table 1D – Neurophysiological O
Supplementary Table 1D. Summary of clinical and preclinical trials investigating interventions for taxane-induced neuropathic pain in breast cancer survivors and animal models: Neurophysiological Outcomes
	Author (Year)	Neurophysiological Outcomes
Medications
	Holotiuk et al. (2022)	Smaller decrease in the amplitude of the compound action potential of the peroneal nerve in the medication group (cycle 3: 0.12 vs. 0.18; cycle 6: 0.43 vs. 0.81; p > 0.05). Significant correlation between deep tendon reflex reduction and sensory symptom severity (cycle 3: r = 0.83 ± 0.15; cycle 6: r = 0.78 ± 0.17; medication group: r = 0.83 ± 0.15; p < 0.05).
	Mahdi Aghili et al. (2024)	Neuropathy progression was significant in both groups (duloxetine: F = 10.89; p = 0.001; control: F = 21.07; p < 0.001). Nerve conduction outcomes favored the duloxetine group: – Sural latency: 8.28 (32.18) vs. 40.55 (61.07); p = 0.080 – Sural amplitude: 2.76 (105.05) vs. 2.99 (164.20); p = 0.272 – Tibial latency: −0.28 (13.28) vs. 19.87 (30.74); p = 0.006 – Tibial amplitude: 4.40 (32.39) vs. −10…
	Sonoko Misawa et al. (2023)	FCT/GOG-NTX scores decreased from 12.7 ± 6.9 (baseline) to 10.8 ± 7.4 (week 12); p = 0.114. Modified TNSr score change: −0.5 (95%CI: −1.5 to 0.5; p = 0.284). EQ‑5D‑5L change: 0.0128 (95%CI: −0.0406 to 0.0663; p = 0.630).
Neuromodulation
	Zhang et. al. (2020)	VNS, compared to control, did not alter TNF-α or NF-κB levels in DRG, but increased IL-10 levels. Compared to sham, VNS increased IL-10 on day +1 (fivefold increase; p = 0.008), with no significant difference on day +7 (p = 0.834).
	Sassmann et al. (2024)	Not assessed.
	Sivanesan et. al. (2019)	SCS broadly modulated gene expression: 1,066 genes were differentially expressed in the SCS + paclitaxel group compared to the sham SCS + paclitaxel group (FDR < 0.05), with 78.4% upregulated and 21.6% downregulated. Among these, 294 genes were classified into specific IUPHAR functional classes. All 11 genes related to synaptic plasticity regulation were downregulated, as confirmed by qPCR. The S…
	Legakis et. al. (2018)	No significant correlation between mechanical hypersensitivity and ICSS depression in individual treated rats (r = 0.105; p > 0.05).
Physical Activity and Exercise
	Kleckner et. al. (2018)	Not assessed.
	Hammond et. al. (2020)	Pain pressure threshold was higher in the treatment group (923 ± 383 kPa) vs. control (744 ± 285 kPa), though not statistically significant (p = 0.34).
	Bland et. al. (2019)	Not assessed.
	Vollmers et. al. (2018)	Not assessed.
	Uysal & Toprak (2025)	Not assessed.
Manual Therapy
	Izgu et. al. (2019)	Not directly assessed.
Cryotherapy
	Brunner et. al. (2024)	Not assessed.
	Kanbayashi et. al. (2020)	Not assessed.
Acupuncture
	Bao et al. (2018)	No significant changes were found in BDNF levels pre- vs. post-acupuncture (mean difference = 148; 95%CI = -740 to 1035; p = 0.7).
	W. Iris Zhi et. al. (2023)	Not assessed.
Abbreviations: ∆ (delta), variation; BDNF, brain-derived neurotrophic factor; CI, confidence interval; DRG, dorsal root ganglia; EQ-5D-5L, euroQoL 5-dimension 5-level; F, F-statistic; FACT/GOG-NTx, functional assessment of cancer therapy/gynecologic oncology group – neurotoxicity; FDR, false discovery rate; ICSS, intracranial self-stimulation; IL, interleukin; IUPHAR, international union of basic…

## Sheet: Table 1E – Other Outcomes
Supplementary Table 1E. Summary of clinical and preclinical trials investigating interventions for taxane-induced neuropathic pain in breast cancer survivors and animal models: Other Outcomes
	Author (Year)	Other Outcomes
Medications
	Holotiuk et al. (2022)	Adverse events: Autonomic dysfunction symptoms included orthostatic hypotension and constipation. Mean severity was lower in the medication group (cycle 3: 0 vs. 0.12; cycle 6: 0.12 vs. 0.25; 3.0% improvement; p > 0.05).
	Mahdi Aghili et al. (2024)	No significant differences were observed between groups for headache (0 vs. 1; p = 1), drowsiness (1 vs. 1; p = 1), nausea/vomiting (0 vs. 2; p = 0.489), mouth dryness (5 vs. 8; p = 0.374), diarrhea (1 vs. 1; p = 1), or fatigue (6 vs. 8; p = 0.587). Constipation was less frequent in the duloxetine group (7 vs. 15; p = 0.028).
	Sonoko Misawa et al. (2023)	Adverse events: Adverse drug reactions occurred in 30.8% (N = 16). Most frequent: somnolence (13.5%), dizziness (9.6%), peripheral edema (3.8%), and isolated cases (1.9% each) including abdominal discomfort, altered consciousness, fall, hepatic dysfunction, liver disorder, loss of consciousness, and thirst. No serious ADRs were reported. Discontinuation due to ADRs occurred in 11.5% (N = 6). No d…
Neuromodulation
	Zhang et. al. (2020)	Not reported.
	Sassmann et al. (2024)	On the EORTC-QLQ-C30, the HTEMS group showed a significant improvement in physical functioning from T0 to T1 (p = 0.018), compared to the control group.
	Sivanesan et. al. (2019)	In the Sham SCS + paclitaxel group (vs. naïve), 121 genes (0.8%) were differentially expressed (FDR < 0.05), with 91.7% upregulated and 8.3% downregulated; 57 were classified according to IUPHAR categories.
	Legakis et. al. (2018)	Females had significantly lower baseline body weights than males (p = 0.0001) and lower total ICSS stimulations per component (p = 0.038). Baseline MCRs were similar between sexes (p = 0.400).
Physical Activity and Exercise
	Kleckner et. al. (2018)	Not reported.
	Hammond et. al. (2020)	Not reported.
	Bland et. al. (2019)	Improvement in overall quality of life in IE (p = 0.01), at chemotherapy completion (p = 0.05), and trend at follow-up (p = 0.29). Increased physical (p < 0.05), cognitive (p < 0.05), and emotional function (p < 0.05) in IE. Non-significant reduction in dose (p = 0.06) and no difference in treatment non-completion rate (p = 1.0). Significant increase in threshold of 85% RDI (p < 0.005). Both grou…
	Vollmers et. al. (2018)	No significant differences were found between groups for quality of life (p > 0.05) or cancer-related fatigue (p > 0.05).
	Uysal & Toprak (2025)	In the exercise groups (compared to control), there was a significant improvement in overall QoL: role function (p = 0.001), cognitive function (p = 0.001), emotional function (p = 0.001), and social function (p = 0.001), as well as increases in functional scores over time. Significant reductions were observed in pain (p = 0.01) and fatigue (p = 0.001) scores. Massage ball group: Significant impr…
Manual Therapy
	Izgu et. al. (2019)	Autonomic subscale scores of EORTC-QOL-CIPN20 did not show a significant time effect (p = 0.391), but group differences were significant (p = 0.006), with a trend toward improvement in the intervention group (time x group interaction: p = 0.056). Adherence was 100% (all participants received all massage sessions).
Cryotherapy
	Brunner et. al. (2024)	Nail changes: No significant differences between groups (Chi²: T2 = 0.3; T3/4 = 0.618). Skin temperature: Both groups showed significant reductions in skin temperature, with no significant between-group differences (p = 0.564 [back of hand]; p = 0.566 [index finger]). Adverse events: In the C group, redness did not occur in 71%, occurred once in 20.4%, and ≥ twice in 8.6%. In the CC group: absent…
	Kanbayashi et. al. (2020)	Total FACT-T scores did not significantly differ between FG and SG groups over time (p = 0.67–0.93). Adverse events included withdrawal due to intolerance to FG cooling (n = 2), latex allergy (n = 1), and dose reductions due to CIPN or taxane acute pain syndrome (n = 2).
Acupuncture
	Bao et al. (2018)	Of the 27 participants, 21 had no dose reduction. Among them, 5 remained at Grade II, 11 downgraded to Grade I, and 5 to Grade 0. Among the 12 patients with no treatment delay or dose reduction, 3 remained at Grade II, 6 downgraded to Grade I, and 3 to Grade 0. Most patients started acupuncture approximately 5.5 weeks after initiating cryotherapy. The median number of acupuncture sessions was 3 (…
	W. Iris Zhi et. al. (2023)	Not reported.
Abbreviations: ADRs, adverse events related to the study drug; C, cryotherapy; C, cryotherapy; CC, compression + cryotherapy; CIPN, chemotherapy-induced peripheral neuropathy; CTCAE, common terminology criteria for adverse events; EORTQ-QLQ-CIPN20, the european organization for research and treatment of cancer quality of life questionnaire-chemotherapy-induced peripheral neuropathy 20-item scale;…
